# Supplementary material for: mRNA lipid nanoparticle-mediated pyroptosis sensitizes immunologically cold tumors to checkpoint immunotherapy
Source: Nat Commun. 2023 Jul 15;14:4223. doi: 10.1038/s41467-023-39938-9 (PMC10349854; doi:10.1038/s41467-023-39938-9)
Supplement: Supplementary file 4 — Source Data [file 41467_2023_39938_MOESM4_ESM.xlsx]

## Sheet: Fig. 1c
X Intensity
0.4	0
0.463	0
0.536	0
0.621	0
0.719	0
0.833	0
0.965	0
1.12	0
1.29	0
1.5	0
1.74	0
2.01	0
2.33	0
2.7	0
3.12	0
3.62	0
4.19	0
4.85	0
5.61	0
6.5	0
7.53	0
8.72	0
10.1	0
11.7	0
13.5	0
15.7	0
18.2	0
21	0
24.4	0
28.2	0
32.7	0
37.8	0
43.8	0
50.7	0
58.8	0
68.1	3.27
78.8	9.15
91.3	15.2
106	19.1
122	19.4
142	16.3
164	10.9
190	5.3
220	1.38
255	0
295	0
342	0
396	0
459	0
531	0
615	0
712	0
825	0
955	0
1110	0
1280	0
1480	0
1720	0
1990	0
2300	0
2670	0
3090	0
3580	0
4150	0
4800	0
5560	0
6440	0
7460	0
8630	0

## Sheet: Fig. 1d
hours	10% Plasma in PBS			20% Plasma in PBS
0	111.6	144.67	140.86	135.88	139.55	134.98
2	117.349	123.68	104.5	132.7	114.31	150.17
4	124.25	116.099	120.71	133.03	126.82	150.17
6	114.9	118.91	129.04	131.93	117.32	131.59
8	119.56	116.048	115.39	119.794	128.32	111.73
24	104.97	135.5	109.95	126.79	114.7	148.59
48	125.63	101.49	102.55	105.81	101.37	113.77
72	107.17	100.45	107.22	105.92	106.85	108.88

## Sheet: Fig. 2b
HEK 293
	Naked GSDMBNTmRNA	LNPs	GSDMBNTmRNA@LNPs
	0.873459	1.27317	49.3795
	-0.02846	2.51672	51.5113
	0.627481	0.811964	54.3933
HeLa
	Naked GSDMBNTmRNA	LNPs	GSDMBNTmRNA@LNPs
	0.893887	1.6302	51.6491
	1.68019	4.01183	48.6712
	1.94381	1.16659	42.2101
4T1
	Naked GSDMBNTmRNA	LNPs	GSDMBNTmRNA@LNPs
	5.81877	-1.29454	33.3918
	2.2888	2.11531	32.7899
	-1.37462	0.547176	31.7036
B16F10
	Naked GSDMBNTmRNA	LNPs	GSDMBNTmRNA@LNPs
	1.25789	1.16714	25.2647
	0.478963	-0.64027	23.1699
	-1.42676	1.42804	21.457

## Sheet: Fig. 2c
HEK 293
	Early apoptosis			Late apoptosis
Ctrl	1.08	0.84	0.78	0.99	1.61	1.44
LNPs	0.95	1.01	1.02	0.83	1.07	1.17
Naked GSDMBNT mRNA	0.91	0.81	0.77	1.34	1.5	1.12
GSDMBNT mRNA@LNPs	5.1	14.6	7.4	36.3	28.4	31.8
HeLa	Early apoptosis			Late apoptosis
Ctrl	1.22	0.701	0.89	0.83	1.345	1.156
LNPs	0.77	0.56	1.21	1.84	1.61	1.95
Naked GSDMBNTmRNA	1.078	1.45	1.33	1.765	1.293	0.967
GSDMBNTmRNA@LNPs	7.8	12.1	8.72	24.7	22.2	22.58
4T1	Early apoptosis			Late apoptosis
Ctrl	0.71	0.45	1.02	1.42	1.753	1.172
LNPs	0.89	1.02	1.21	1.4	1.05	2.7
Naked GSDMBNTmRNA	2.03	1.02	1.44	2.78	1.28	1.03
GSDMBNTmRNA@LNPs	4.5	3.4	6.52	22.8	21.2	15.02
B16F10	Early apoptosis			Late apoptosis
Ctrl	0.45	0.21	0.44	0.574	0.79	0.56
LNPs	0.21	0.23	0.48	0.74	0.79	1.19
Naked GSDMBNTmRNA	0.146	0.276	0.767	0.478	0.814	0.802
GSDMBNTmRNA@LNPs	4.56	3.44	7.17	13.84	14.32	15.81

## Sheet: Fig. 3b
HEK 293
Ctrl	LNPs	Naked GSDMBNT mRNA	GSDMBNT mRNA@LNPs
11.5348	15.7781	16.3309	59.3596
14.0496	16.2959	11.4414	60.4691
15.6574	14.7153	12.9285	58.5616
HeLa
Ctrl	LNPs	Naked GSDMBNT mRNA	GSDMBNTmRNA@LNPs
6.18448	11.5382	10.4093	43.0421
6.52902	10.1429	9.57117	49.0703
6.2529	12.044	6.48015	42.4191
4T1
Ctrl	LNPs	Naked GSDMBNT mRNA	GSDMBNTmRNA@LNPs
1.6	0.9	1.85	32.4
1.35	4.3	2.55	37.95
1.625	3.1	3.2	35.175
B16F10
Ctrl	LNPs	Naked GSDMBNT mRNA	GSDMBNTmRNA@LNPs
6.5	11.05	4.3	36.95
12.1	19.45	10.95	34.1
14.3	15.25	7.625	35.525

## Sheet: Fig.3c
HEK 293
Ctrl	LNPs	Naked GSDMBNT mRNA	GSDMBNT mRNA@LNPs
1.07884	0.776157	0.848024	6.11414
1.14268	1.20144	0.81505	6.36356
0.977806	1.10421	1.10674	8.11372
0.800676	1.12788	1.04333	8.03889
HeLa
Ctrl	LNPs	Naked GSDMBNT mRNA	GSDMBNTmRNA@LNPs
0.949816	0.971848	1.29253	7.48837
1.02081	1.00367	1.31701	7.11383
0.996328	1.11873	1.388	6.71726
1.03305	0.949816	1.35129	6.04162
4T1
Ctrl	LNPs	Naked GSDMBNT mRNA	GSDMBNTmRNA@LNPs
0.952269	1.18222	1.10114	3.62404
1.04899	1.12082	1.10753	3.77678
1.08398	1.18945	1.12671	4.21582
0.914757	1.09172	1.30838	4.20775
B16F10
Ctrl	LNPs	Naked GSDMBNT mRNA	GSDMBNTmRNA@LNPs
0.94638	0.985519	1.06693	1.86849
1.00117	1.01683	1.04971	1.73151
0.905675	1.0771	1.05832	1.79726
1.14677	0.967515	0.995695	2.14325

## Sheet: Fig. 3d
IFN-gamma
Ctrl	LNPs	Naked GSDMBNTmRNA	GSDMBNTmRNA@LNPs
49.7501	35	40	172.25
31.75	42	40.5	129.25
53	57.25	52.75	125
IL-1beta
Ctrl	LNPs	Naked GSDMBNTmRNA	GSDMBNTmRNA@LNPs
3.70025	3.85482	2.95612	29.1641
3.52224	4.78739	4.06666	32.8902
4.63604	3.88712	4.6534	33.9837
TNF-alpha
Ctrl	LNPs	Naked GSDMBNTmRNA	GSDMBNTmRNA@LNPs
5.57292	5.6875	6.20833	61.5833
4.77083	5.58333	9.13542	58.1979
8.46875	5.17708	6.17708	61.1667

## Sheet: Fig. 4a
TNF-alpha in Serum
Ctrl	6h	24h	72h
47.5	55.5	125.125	66.4062
50.1333	58.5417	87.55	54.8438
50.7	74.2917	100	64.8438
44.25	64.6875	99.75	48.5938
TNF-alpha in Tumor
Ctrl	6h	24h	72h
24.4271	41.9792	37.0833	25.3646
22.7604	58.4375	35.1042	24.5312
8.125	37.8125	33.6458	31.1979
21.1458	41.6146	28.8542	30.5729
IFN-gamma in Serum
Ctrl	6h	24h	72h
7.92915	56.6244	68.4908	29.3539
2.82258	22.523	46.8318	30.1699
8.64919	31.6244	81.6244	26.1377
7.41647	37.2744	37.2264	5.97638
IFN-gamma in Tumor
Ctrl	6h	24h	72h
15.3658	38.4073	46.0973	36.1607
20.5501	30.2851	69.0524	26.4833
12.0536	26.0801	60.2679	20.2909
9.05818	27.7506	50.5904	26.4545

## Sheet: Fig. 4c-d
	PBS							LNPs							aPD-1							GSDMBNTmRNA@LNPs							aPD-1 + GSDMBNTmRNA@LNPs
7	69.2522	51.04	64.3923	96.4975	59.0288	60.0958	78.9718	74.4832	51.1104	96.4975	45.7627	94.8337	52.6994	52.1752	51.1104	44.7458	86.625	50.8475	54.3312	93.6936	70.125	29.4	24.5	19.456	48.6	22.05	33.212	22.3245	46.2384	73.2108	29.6215	15.7073	27.3116	29.4937	56.2856
9	112.266	137.595	105.851	149.398	119.726	142.956	256.781	85.833	58.212	123.3	70.4671	119.011	83.6352	91.1521	103.512	90.1247	162.793	108.566	94.8337	128.933	105.644	46.225	36.1415	39.2	47.628	38.808	50.625	61.7625	94.8337	138.63	29.4937	19.1957	29.6215	40.4624	86.2125
11	329.14	218.522	183.368	204.857	124.186	167.817	336.741	139.537	114.365	165.771	85.8358	136.259	137.595	116.463	194.422	167.022	273.715	185.654	190.74	173.466	246.317	62.426	66.0275	74.1285	84.7	77.2475	78.416	63.36	102.266	142.488	43.5708	27.0104	39.9237	66.1475	86.2125
13	349.69	304.192	308.93	420.574	239.061	369.6	438.53	146.166	259.875	256.781	101.489	182.477	177.593	124.781	359.04	247.94	435.729	320.32	212.33	341.51	464.929	92.512	62.426	78.652	105.056	84.27	111.392	114.873	128.199	87.6494	55.7888	32.0131	61.75	79.5625	94.1398
15	401.629	416.784	413.872	465.696	270.864	466.041	558.624	238.797	517.018	272.329	252.062	453.007	254.32	231.431	502.762	447.458	615.819	418.77	240.944	516.727	482.902	171.5	122.793	82.8655	158.438	146.853	188.65	150.381	237.158	138.51	74.8125	66.7888	111.853	83.125	117.99
17	496.446	519.219	507.091	512.614	363.739	573.456	746.874	284.338	657.965	378.083	420.335	606.272	435.037	363.757	623.16	487.337	667.569	454.054	414.315	507.87	600.521	307.062	225.264	143.36	202.176	213.75	184.049	265.696	253.465	157.594	129.96	102.6	175.712	130.793	148.975
19	639.603	667.655	512.072	532.858	517.018	732.442	791.014	380.659	795.795	527.85	561.742	805.34	470.175	529.375	652.257	563.737	818.604	658.053	507.145	659.349	677.918	423.2	303.408	194.4	381.024	305.344	202.612	295.856	177.293	147.127	152.523	164.185	213.227	155.656	151.044
21	688.268	773.344	563.737	656.073	606.835	781.766	793.416	589.108	999.082	704.141	868.784	1202.04	674.96	767.36	709.459	753.936	927.408	793.408	772.475	772.475	803.374	437.712	485.002	379.456	545.722	393.762	226.482	460.8	155.183	302.298	208.406	305.64	290.822	208.658	171.735
23	789.664	1223.99	654.993	691.968	873.294	1036.11	809.037	710.329	1275.94	812.961	1019.36	1343.09	812.533	869.055	975.823	880.952	1322.64	1056.83	858.495	1046.52	1076.64	708.736	694.008	589.837	585	516.906	401.628	525.351	151.552	231.192	227.719	264.48	345.215	196.992	204.379
25	1100.88	1746.36	910.694	1073.12	1054.69	1372.74	1214.86	901.945	1561.56	920.006	1259.28	1714.06	1046.42	956.177	1491.25	1289.06	1696.23	1415.78	1175.49	1504.56	1369.7	937.697	1022.4	812.25	871.2	868.63	668.542	616.512	299.182	268.288	348.566	373.897	565.733	321.754	294.941

## Sheet: Fig. 4e
	PBS	LNPs	aPD-1	GSDMBNTmRNA@LNPs	aPD-1 + GSDMBNTmRNA@LNPs
48					0
48					0
48					0
48					0
48					0
26	1	1	1	1
26	1
27	1		1
28			1
29		1
30
31		1
32	1	1
33	1
34	1	1	1	1
35		1
36		1	1		1
37	1		1	1
37			1
38
39
40				1
41
42				1
43
44				1	1
45				1

[truncated: 25 more sheets: Fig. 5b, Fig. 5c, Fig. 5d, Fig. 6c, Fig. 6d, Fig. 6e, Fig. 6g, Fig. 6h, Fig. 7b, Fig. 7c, Fig. 7d, Fig. 8c, Fig. 8e, SI Fig. 2 , SI Fig. 8 , SI Fig. 10 , SI Fig. 11, SI Fig. 12, SI Fig. 13 , SI Fig. 14  …]
